# Supplementary material for: ﻿Two new arthroconidial yeast species from bark and pit mud in China
Source: MycoKeys. 2025 Jan 28;113:57–72. doi: 10.3897/mycokeys.113.141799 (PMC11795185; doi:10.3897/mycokeys.113.141799)
Supplement: XML Treatment for Geotrichum hubeiense [file mycokeys.113.141799-treatment1.xml]

<!DOCTYPE tp:taxon-treatment
  PUBLIC "-//TaxonX//DTD Taxonomic Treatment Publishing DTD v0 20100105//EN" "tax-treatment-NSO.dtd">
<tp:taxon-treatment xmlns:tp="http://www.plazi.org/taxpub"><tp:treatment-meta><kwd-group><label>Taxon classification</label><kwd>
                <named-content content-type="kingdom">Fungi</named-content>
              </kwd><kwd>
                <named-content content-type="order">Saccharomycetales</named-content>
              </kwd><kwd>
                <named-content content-type="family">Dipodascaceae</named-content>
              </kwd></kwd-group><mixed-citation publication-type="journal"><person-group><name><surname>Zhu</surname><given-names>Hai-Yan</given-names></name><name><surname>Wei</surname><given-names>Yu-Hua</given-names></name><name><surname>Guo</surname><given-names>Liang-Chen</given-names></name><name><surname>Wen</surname><given-names>Zhang</given-names></name><name><surname>Hu</surname><given-names>Shuang</given-names></name><name><surname>Wang</surname><given-names>Di-Qiang</given-names></name><name><surname>You</surname><given-names>Xiao-Long</given-names></name><name><surname>Fan</surname><given-names>En-Di</given-names></name><name><surname>Yao</surname><given-names>Shang-Jie</given-names></name><name><surname>Bai</surname><given-names>Feng-Yan</given-names></name><name><surname>Han</surname><given-names>Pei-Jie</given-names></name></person-group><article-title>﻿Two new arthroconidial yeast species from bark and pit mud in China</article-title><source>MycoKeys</source><day>28</day><month>01</month><year>2025</year><volume>113</volume><fpage>57</fpage><lpage>72</lpage><pub-id pub-id-type="doi">10.3897/mycokeys.113.141799</pub-id></mixed-citation></tp:treatment-meta><tp:nomenclature><label>﻿</label><tp:taxon-name>
              <object-id xmlns:xlink="http://www.w3.org/1999/xlink" content-type="arpha" xlink:type="simple">829AD567-F840-50C8-8D3B-C136B38D5B01</object-id>
              <tp:taxon-name-part taxon-name-part-type="genus" reg="Geotrichum">Geotrichum</tp:taxon-name-part>
              <tp:taxon-name-part taxon-name-part-type="species" reg="hubeiense">hubeiense</tp:taxon-name-part>
              <object-id xmlns:xlink="http://www.w3.org/1999/xlink" xlink:type="simple">Fungal Names: FN 572209</object-id>
            </tp:taxon-name><tp:taxon-authority>L.C. Guo, H.Y. Zhu, P.J. Han &amp; F.Y. Bai</tp:taxon-authority><tp:taxon-status xmlns:xlink="http://www.w3.org/1999/xlink" xlink:type="simple">sp. nov.</tp:taxon-status><xref ref-type="fig" rid="F2">Fig. 2</xref></tp:nomenclature><tp:treatment-sec sec-type="etymology" id="SECID0EK3AE"><title>Etymology.</title><p>The species is named after the location “Hubei Province, China,” where the type strain of the species was collected.</p></tp:treatment-sec><tp:treatment-sec sec-type="Holotype" id="SECID0EP3AE"><title>Holotype.</title><p>China • Hubei Province, Enshi City, Xianfeng County, from a bark sample, on July 7, 2023, L.C. Guo, (holotype CGMCC 2.7499<sup>T</sup>, permanently preserved in a metabolically inactive state, ex-holotype JCM 36896 = 2-17-ESXF-26-1).</p></tp:treatment-sec><tp:treatment-sec sec-type="description" id="SECID0EX3AE"><title>Description.</title><p><bold><italic>Culture characteristics</italic></bold>: After 10 days on <abbrev xmlns:xlink="http://www.w3.org/1999/xlink" xlink:title="yeast extract peptone dextrose agar" id="ABBRID0EC4AE" xlink:type="simple">YPD</abbrev> agar at 30 °C, colonies are 22 mm in diameter, flesh colour, flat, dry, with finely hairy and regular margins (Fig. <xref ref-type="fig" rid="F2">2A</xref>). Hyphae soon disarticulate into cubic arthroconidia measuring 2.1–5.2 × 3.8–9.8 μm (Fig. <xref ref-type="fig" rid="F2">2B−C</xref>). Hyphae and arthroconidia produce oblong blastoconidia measuring 2.9–6.8 × 5.2–17.2 μm, which were observed on <abbrev xmlns:xlink="http://www.w3.org/1999/xlink" xlink:title="potato dextrose agar" id="ABBRID0EO4AE" xlink:type="simple">PDA</abbrev> and <abbrev xmlns:xlink="http://www.w3.org/1999/xlink" xlink:title="yeast carbon base agar" id="ABBRID0ES4AE" xlink:type="simple">YCB</abbrev> agar after one month at 25 °C (Fig. <xref ref-type="fig" rid="F2">2D</xref>). Sexual structures were not observed on <abbrev xmlns:xlink="http://www.w3.org/1999/xlink" xlink:title="yeast carbon base agar" id="ABBRID0E14AE" xlink:type="simple">YCB</abbrev>, <abbrev xmlns:xlink="http://www.w3.org/1999/xlink" xlink:title="potato dextrose agar" id="ABBRID0E54AE" xlink:type="simple">PDA</abbrev>, V8, <abbrev xmlns:xlink="http://www.w3.org/1999/xlink" xlink:title="yeast extract–malt extract agar" id="ABBRID0EC5AE" xlink:type="simple">YM</abbrev>, and <abbrev xmlns:xlink="http://www.w3.org/1999/xlink" xlink:title="corn meal agar" id="ABBRID0EG5AE" xlink:type="simple">CMA</abbrev> agar. <bold><italic>Physiological and biochemical characteristics</italic></bold>: Glucose is not fermented. Glucose, D-galactose, L-sorbose, D-xylose, ethanol, glycerol, D-mannitol, D-glucitol, DL-lactic acid, succinic acid (weak), and citric acid (weak) are assimilated as sole carbon sources. Trehalose, ribitol, sucrose, D-maltose, cellobiose (slow), lactose, melibiose, raffinose, melezitose, inulin, starch soluble, L-arabinose, D-arabinose, D-ribose, L-rhamnose, D-glucosamine, methanol, erythritol, galactitol, α-methyl-D-glucoside, salicin, D-glucuronic acid, inositol, hexadecane, N-acetyl-D-glucosamine, and xylitol are not assimilated as sole carbon sources. Ethylamine, cadaverine, ammonium sulfate, L-lysine, potassium nitrate (late), and sodium nitrite (weak) are assimilated as sole nitrogen sources. Urease activity is negative. Diazonium Blue B reaction is negative. Extracellular starch compounds are not produced. No growth occurs in 10% (w/v) sodium chloride plus 5% (w/v) glucose medium. Growth occurs on 60% (w/v) glucose-yeast extract agar. Growth in vitamin-free medium is positive. Growth occurs on <abbrev xmlns:xlink="http://www.w3.org/1999/xlink" xlink:title="yeast extract peptone dextrose agar" id="ABBRID0EN5AE" xlink:type="simple">YPD</abbrev> agar at 35 °C, but not at 37 °C.</p><fig id="F2" position="float" orientation="portrait"><object-id xmlns:xlink="http://www.w3.org/1999/xlink" content-type="doi" xlink:type="simple">10.3897/mycokeys.113.141799.figure2</object-id><object-id xmlns:xlink="http://www.w3.org/1999/xlink" content-type="arpha" xlink:type="simple">3DB4516B-8C48-5CB1-B316-600F416BD4DC</object-id><label>Figure 2.</label><caption><p>Morphology of <italic><tp:taxon-name><tp:taxon-name-part taxon-name-part-type="genus" reg="Geotrichum">G.</tp:taxon-name-part><tp:taxon-name-part taxon-name-part-type="species" reg="hubeiense">hubeiense</tp:taxon-name-part></tp:taxon-name></italic> sp. nov. (Strain CGMCC 2.7499<sup>T</sup>) <bold>A</bold> colonies on yeast extract peptone dextrose (<abbrev xmlns:xlink="http://www.w3.org/1999/xlink" xlink:title="yeast extract peptone dextrose agar" id="ABBRID0EI6AE" xlink:type="simple">YPD</abbrev>) after 10 days <bold>B</bold> cylindrical arthroconidia on yeast extract–malt extract (<abbrev xmlns:xlink="http://www.w3.org/1999/xlink" xlink:title="yeast extract–malt extract agar" id="ABBRID0EO6AE" xlink:type="simple">YM</abbrev>) <bold>C</bold> cylindrical arthroconidia on V8 agar <bold>D</bold> blastoconidia on potato dextrose agar (<abbrev xmlns:xlink="http://www.w3.org/1999/xlink" xlink:title="potato dextrose agar" id="ABBRID0EW6AE" xlink:type="simple">PDA</abbrev>). Scale bars: 10 μm (<bold>B−D</bold>).</p></caption><graphic xmlns:xlink="http://www.w3.org/1999/xlink" xlink:href="mycokeys-113-057-g002.jpg" position="float" orientation="portrait" xlink:type="simple" id="oo_1236701.jpg"><uri content-type="original_file" xlink:type="simple">https://binary.pensoft.net/fig/1236701</uri></graphic></fig></tp:treatment-sec><tp:treatment-sec sec-type="material" id="SECID0ECAAG"><title>Materials examined.</title><p>China • Hubei Province, Enshi City, Xianfeng County, from a bark sample, in July 2023, L.C. Guo, living culture 2-25-ESXF-26-2 = CGMCC 2.7418 = JCM 36897.</p></tp:treatment-sec><tp:treatment-sec sec-type="notes" id="SECID0EHAAG"><title>Notes.</title><p>Physiologically, <italic><tp:taxon-name><tp:taxon-name-part taxon-name-part-type="genus" reg="Geotrichum">G.</tp:taxon-name-part><tp:taxon-name-part taxon-name-part-type="species" reg="hubeiense">hubeiense</tp:taxon-name-part></tp:taxon-name></italic> sp. nov. differs from its closely related species, <italic><tp:taxon-name><tp:taxon-name-part taxon-name-part-type="genus" reg="Geotrichum">G.</tp:taxon-name-part><tp:taxon-name-part taxon-name-part-type="species" reg="carabidarum">carabidarum</tp:taxon-name-part></tp:taxon-name></italic> and <italic><tp:taxon-name><tp:taxon-name-part taxon-name-part-type="genus" reg="Geotrichum">G.</tp:taxon-name-part><tp:taxon-name-part taxon-name-part-type="species" reg="histeridarum">histeridarum</tp:taxon-name-part></tp:taxon-name></italic>, in its ability to assimilate D-galactose and grow on 60% (w/v) glucose-yeast extract agar.</p></tp:treatment-sec></tp:taxon-treatment>
