# Supplementary material for: ﻿Two new arthroconidial yeast species from bark and pit mud in China
Source: MycoKeys. 2025 Jan 28;113:57–72. doi: 10.3897/mycokeys.113.141799 (PMC11795185; doi:10.3897/mycokeys.113.141799)
Supplement: XML Treatment for Magnusiomyces pitmudophilus [file mycokeys.113.141799-treatment2.xml]

<!DOCTYPE tp:taxon-treatment
  PUBLIC "-//TaxonX//DTD Taxonomic Treatment Publishing DTD v0 20100105//EN" "tax-treatment-NSO.dtd">
<tp:taxon-treatment xmlns:tp="http://www.plazi.org/taxpub"><tp:treatment-meta><kwd-group><label>Taxon classification</label><kwd>
                <named-content content-type="kingdom">Fungi</named-content>
              </kwd><kwd>
                <named-content content-type="order">Saccharomycetales</named-content>
              </kwd><kwd>
                <named-content content-type="family">Dipodascaceae</named-content>
              </kwd></kwd-group><mixed-citation publication-type="journal"><person-group><name><surname>Zhu</surname><given-names>Hai-Yan</given-names></name><name><surname>Wei</surname><given-names>Yu-Hua</given-names></name><name><surname>Guo</surname><given-names>Liang-Chen</given-names></name><name><surname>Wen</surname><given-names>Zhang</given-names></name><name><surname>Hu</surname><given-names>Shuang</given-names></name><name><surname>Wang</surname><given-names>Di-Qiang</given-names></name><name><surname>You</surname><given-names>Xiao-Long</given-names></name><name><surname>Fan</surname><given-names>En-Di</given-names></name><name><surname>Yao</surname><given-names>Shang-Jie</given-names></name><name><surname>Bai</surname><given-names>Feng-Yan</given-names></name><name><surname>Han</surname><given-names>Pei-Jie</given-names></name></person-group><article-title>﻿Two new arthroconidial yeast species from bark and pit mud in China</article-title><source>MycoKeys</source><day>28</day><month>01</month><year>2025</year><volume>113</volume><fpage>57</fpage><lpage>72</lpage><pub-id pub-id-type="doi">10.3897/mycokeys.113.141799</pub-id></mixed-citation></tp:treatment-meta><tp:nomenclature><label>﻿</label><tp:taxon-name>
              <object-id xmlns:xlink="http://www.w3.org/1999/xlink" content-type="arpha" xlink:type="simple">AE44CF54-D55B-5F8F-81E9-56B7B19C9CC0</object-id>
              <tp:taxon-name-part taxon-name-part-type="genus" reg="Magnusiomyces">Magnusiomyces</tp:taxon-name-part>
              <tp:taxon-name-part taxon-name-part-type="species" reg="pitmudophilus">pitmudophilus</tp:taxon-name-part>
              <object-id xmlns:xlink="http://www.w3.org/1999/xlink" xlink:type="simple">Fungal Names: FN 572210</object-id>
            </tp:taxon-name><tp:taxon-authority>Y.H. Wei, H.Y. Zhu, P.J. Han &amp; F.Y. Bai</tp:taxon-authority><tp:taxon-status xmlns:xlink="http://www.w3.org/1999/xlink" xlink:type="simple">sp. nov.</tp:taxon-status><xref ref-type="fig" rid="F3">Fig. 3</xref></tp:nomenclature><tp:treatment-sec sec-type="etymology" id="SECID0E2CAG"><title>Etymology.</title><p>The species is named after the isolation source, pit mud.</p></tp:treatment-sec><tp:treatment-sec sec-type="Holotype" id="SECID0EADAG"><title>Holotype.</title><p>China • Guizhou Province, Zunyi City, Xishui County, from a pit mud sample, on May 8, 2023, X.L. You and E.D. Fan, (holotype CGMCC 2.7496<sup>T</sup> permanently preserved in a metabolically inactive state, ex-holotype JCM 36982 = 682-Y-2).</p></tp:treatment-sec><tp:treatment-sec sec-type="description" id="SECID0EIDAG"><title>Description.</title><p><bold><italic>Culture characteristics</italic></bold>: After 10 days on <abbrev xmlns:xlink="http://www.w3.org/1999/xlink" xlink:title="yeast extract peptone dextrose agar" id="ABBRID0ETDAG" xlink:type="simple">YPD</abbrev> agar at 30 °C, colonies are 28 mm in diameter, white, dry, and powdery, with finely hairy and irregular margins (Fig. <xref ref-type="fig" rid="F3">3A</xref>). Hyphae soon disarticulate into cubic arthroconidia measuring 3.3–7.7 × 8.1–29.0 μm (Fig. <xref ref-type="fig" rid="F3">3B−C</xref>). Hyphae and arthroconidia produce oblong blastoconidia measuring 5.3–8.3 × 7.2–15.2 μm on <abbrev xmlns:xlink="http://www.w3.org/1999/xlink" xlink:title="potato dextrose agar" id="ABBRID0E6DAG" xlink:type="simple">PDA</abbrev> agar after one month at 25 °C (Fig. <xref ref-type="fig" rid="F3">3D</xref>). Sexual structures were not observed on <abbrev xmlns:xlink="http://www.w3.org/1999/xlink" xlink:title="yeast carbon base agar" id="ABBRID0EHEAG" xlink:type="simple">YCB</abbrev>, <abbrev xmlns:xlink="http://www.w3.org/1999/xlink" xlink:title="potato dextrose agar" id="ABBRID0ELEAG" xlink:type="simple">PDA</abbrev>, V8, <abbrev xmlns:xlink="http://www.w3.org/1999/xlink" xlink:title="yeast extract–malt extract agar" id="ABBRID0EPEAG" xlink:type="simple">YM</abbrev>, and <abbrev xmlns:xlink="http://www.w3.org/1999/xlink" xlink:title="corn meal agar" id="ABBRID0ETEAG" xlink:type="simple">CMA</abbrev> agar. <bold><italic>Physiological and biochemical characteristics</italic></bold>: Glucose is not fermented. Glucose, D-galactose, L-sorbose, ethanol, glycerol, D-glucitol, D-mannitol, and DL-lactic acid (weak) are assimilated as sole carbon sources. Trehalose, ribitol, succinic acid, citric acid, sucrose, D-maltose, cellobiose, lactose, melibiose, raffinose, melezitose, inulin, starch soluble, D-xylose, L-arabinose, D-arabinose, D-ribose, L-rhamnose, D-glucosamine, methanol, erythritol, galactitol, α-methyl-D-glucoside, salicin, D-glucuronic acid, inositol, hexadecane, N-acetyl-D-glucosamine, and xylitol are not assimilated as sole carbon sources. Ethylamine, cadaverine, ammonium sulfate, L-lysine, potassium nitrate (weak), and sodium nitrite (weak) are assimilated as sole nitrogen sources. Urease activity is positive. Diazonium Blue B reaction is negative. Extracellular starch compounds are not produced. No growth occurs in 10% (w/v) sodium chloride plus 5% (w/v) glucose medium. Growth occurs on 50% (w/v) glucose-yeast extract agar. No growth occurs on 60% (w/v) glucose-yeast extract agar. Growth in vitamin-free medium is positive. Growth occurs on <abbrev xmlns:xlink="http://www.w3.org/1999/xlink" xlink:title="yeast extract peptone dextrose agar" id="ABBRID0E1EAG" xlink:type="simple">YPD</abbrev> agar at 35 °C, but not at 37 °C.</p><fig id="F3" position="float" orientation="portrait"><object-id xmlns:xlink="http://www.w3.org/1999/xlink" content-type="doi" xlink:type="simple">10.3897/mycokeys.113.141799.figure3</object-id><object-id xmlns:xlink="http://www.w3.org/1999/xlink" content-type="arpha" xlink:type="simple">4EBC17F1-4C14-5608-8B9B-F9B878F6C1C4</object-id><label>Figure 3.</label><caption><p>Morphology of <italic><tp:taxon-name><tp:taxon-name-part taxon-name-part-type="genus" reg="Magnusiomyces">M.</tp:taxon-name-part><tp:taxon-name-part taxon-name-part-type="species" reg="pitmudophilus">pitmudophilus</tp:taxon-name-part></tp:taxon-name></italic> sp. nov. (Strain CGMCC 2.7496<sup>T</sup>) <bold>A</bold> colonies on yeast extract peptone dextrose (<abbrev xmlns:xlink="http://www.w3.org/1999/xlink" xlink:title="yeast extract peptone dextrose agar" id="ABBRID0EVFAG" xlink:type="simple">YPD</abbrev>) after 10 days <bold>B</bold> cylindrical arthroconidia on yeast extract–malt extract (<abbrev xmlns:xlink="http://www.w3.org/1999/xlink" xlink:title="yeast extract–malt extract agar" id="ABBRID0E2FAG" xlink:type="simple">YM</abbrev>) <bold>C</bold> cylindrical arthroconidia on V8 agar <bold>D</bold> blastoconidia on potato dextrose agar (<abbrev xmlns:xlink="http://www.w3.org/1999/xlink" xlink:title="potato dextrose agar" id="ABBRID0EDGAG" xlink:type="simple">PDA</abbrev>). Scale bars: 10 μm (<bold>B−D</bold>).</p></caption><graphic xmlns:xlink="http://www.w3.org/1999/xlink" xlink:href="mycokeys-113-057-g003.jpg" position="float" orientation="portrait" xlink:type="simple" id="oo_1236702.jpg"><uri content-type="original_file" xlink:type="simple">https://binary.pensoft.net/fig/1236702</uri></graphic></fig></tp:treatment-sec><tp:treatment-sec sec-type="material" id="SECID0EOGAG"><title>Materials examined.</title><p>China • Guizhou Province, Zunyi City, Xishui County, a pit mud sample, on May 8, 2023, X.L. You and E.D. Fan, living culture 735-8 = CGMCC 2.7774 = JCM 36984; • <italic>ibid</italic>. living culture 735-10 = CGMCC 2.7775.</p></tp:treatment-sec><tp:treatment-sec sec-type="notes" id="SECID0EWGAG"><title>Notes.</title><p>Physiologically, <italic><tp:taxon-name><tp:taxon-name-part taxon-name-part-type="genus" reg="Magnusiomyces">M.</tp:taxon-name-part><tp:taxon-name-part taxon-name-part-type="species" reg="pitmudophilus">pitmudophilus</tp:taxon-name-part></tp:taxon-name></italic> sp. nov. differs from its closely related species <italic><tp:taxon-name><tp:taxon-name-part taxon-name-part-type="genus" reg="Magnusiomyces">M.</tp:taxon-name-part><tp:taxon-name-part taxon-name-part-type="species" reg="fungicola">fungicola</tp:taxon-name-part></tp:taxon-name></italic> and <italic><tp:taxon-name><tp:taxon-name-part taxon-name-part-type="genus" reg="Magnusiomyces">M.</tp:taxon-name-part><tp:taxon-name-part taxon-name-part-type="species" reg="japonica">japonica</tp:taxon-name-part></tp:taxon-name></italic> in its inability to assimilate succinic acid, from <italic><tp:taxon-name><tp:taxon-name-part taxon-name-part-type="genus" reg="Magnusiomyces">M.</tp:taxon-name-part><tp:taxon-name-part taxon-name-part-type="species" reg="suaveolens">suaveolens</tp:taxon-name-part></tp:taxon-name></italic> and <italic><tp:taxon-name><tp:taxon-name-part taxon-name-part-type="genus" reg="Magnusiomyces">M.</tp:taxon-name-part><tp:taxon-name-part taxon-name-part-type="species" reg="saccharophilus">saccharophilus</tp:taxon-name-part></tp:taxon-name></italic> in its inability to ferment glucose, from <italic><tp:taxon-name><tp:taxon-name-part taxon-name-part-type="genus" reg="Magnusiomyces">M.</tp:taxon-name-part><tp:taxon-name-part taxon-name-part-type="species" reg="gigas">gigas</tp:taxon-name-part></tp:taxon-name></italic> in its inability to ferment both glucose and galactose, from <italic><tp:taxon-name><tp:taxon-name-part taxon-name-part-type="genus" reg="Magnusiomyces">M.</tp:taxon-name-part><tp:taxon-name-part taxon-name-part-type="species" reg="magnusii">magnusii</tp:taxon-name-part></tp:taxon-name></italic> in its inability to ferment glucose, galactose, and sucrose, and from <italic><tp:taxon-name><tp:taxon-name-part taxon-name-part-type="genus" reg="Magnusiomyces">M.</tp:taxon-name-part><tp:taxon-name-part taxon-name-part-type="species" reg="tetraspermus">tetraspermus</tp:taxon-name-part></tp:taxon-name></italic> in its inability to ferment glucose and grow at 37 °C (Table <xref ref-type="table" rid="T2">2</xref>). The three strains representing <italic><tp:taxon-name><tp:taxon-name-part taxon-name-part-type="genus" reg="Magnusiomyces">M.</tp:taxon-name-part><tp:taxon-name-part taxon-name-part-type="species" reg="pitmudophilus">pitmudophilus</tp:taxon-name-part></tp:taxon-name></italic> sp. nov. are from pit mud collected in China, suggesting the unique niche of the new species.</p><table-wrap id="T2" position="float" orientation="portrait"><label>Table 2.</label><caption><p>Salient phenotypical characteristics distinguishing <italic><tp:taxon-name><tp:taxon-name-part taxon-name-part-type="genus" reg="Magnusiomyces">M.</tp:taxon-name-part><tp:taxon-name-part taxon-name-part-type="species" reg="pitmudophilus">pitmudophilus</tp:taxon-name-part></tp:taxon-name></italic> sp. nov. from the closely related species. <abbrev xmlns:xlink="http://www.w3.org/1999/xlink" xlink:title="not available" id="ABBRID0EXKAG" xlink:type="simple">NA</abbrev>: not available.</p></caption><table id="TID0EJZBI" rules="all"><tbody><tr><th rowspan="2" colspan="1">Species</th><th rowspan="1" colspan="3">Fermentation</th><th rowspan="1" colspan="1">Assimilation</th><th rowspan="1" colspan="3">Growth</th></tr><tr><th rowspan="1" colspan="1">Glucose</th><th rowspan="1" colspan="1">Galactose</th><th rowspan="1" colspan="1">Sucrose</th><th rowspan="1" colspan="1">Succinate</th><th rowspan="1" colspan="1">35 °C</th><th rowspan="1" colspan="1">37 °C</th><th rowspan="1" colspan="1">40 °C</th></tr><tr><td rowspan="1" colspan="1"><italic><tp:taxon-name><tp:taxon-name-part taxon-name-part-type="genus" reg="Magnusiomyces">M.</tp:taxon-name-part><tp:taxon-name-part taxon-name-part-type="species" reg="pitmudophilus">pitmudophilus</tp:taxon-name-part></tp:taxon-name></italic> sp. nov.</td><td rowspan="1" colspan="1">−</td><td rowspan="1" colspan="1">−</td><td rowspan="1" colspan="1">−</td><td rowspan="1" colspan="1">−</td><td rowspan="1" colspan="1">+</td><td rowspan="1" colspan="1">−</td><td rowspan="1" colspan="1">−</td></tr><tr><td rowspan="1" colspan="1">
                      <italic>
                        <tp:taxon-name><tp:taxon-name-part taxon-name-part-type="genus" reg="Magnusiomyces">M.</tp:taxon-name-part><tp:taxon-name-part taxon-name-part-type="species" reg="fungicola">fungicola</tp:taxon-name-part></tp:taxon-name>
                      </italic>
                    </td><td rowspan="1" colspan="1">−</td><td rowspan="1" colspan="1">−</td><td rowspan="1" colspan="1">−</td><td rowspan="1" colspan="1">+</td><td rowspan="1" colspan="1">+</td><td rowspan="1" colspan="1">w</td><td rowspan="1" colspan="1">−</td></tr><tr><td rowspan="1" colspan="1">
                      <italic>
                        <tp:taxon-name><tp:taxon-name-part taxon-name-part-type="genus" reg="Magnusiomyces">M.</tp:taxon-name-part><tp:taxon-name-part taxon-name-part-type="species" reg="gigas">gigas</tp:taxon-name-part></tp:taxon-name>
                      </italic>
                    </td><td rowspan="1" colspan="1">+</td><td rowspan="1" colspan="1">+</td><td rowspan="1" colspan="1">−</td><td rowspan="1" colspan="1">+</td><td rowspan="1" colspan="1">+</td><td rowspan="1" colspan="1">−</td><td rowspan="1" colspan="1">−</td></tr><tr><td rowspan="1" colspan="1">
                      <italic>
                        <tp:taxon-name><tp:taxon-name-part taxon-name-part-type="genus" reg="Magnusiomyces">M.</tp:taxon-name-part><tp:taxon-name-part taxon-name-part-type="species" reg="japonica">japonica</tp:taxon-name-part></tp:taxon-name>
                      </italic>
                    </td><td rowspan="1" colspan="1">
                      <abbrev xmlns:xlink="http://www.w3.org/1999/xlink" xlink:title="not available" id="ABBRID0EFQAG" xlink:type="simple">NA</abbrev>
                    </td><td rowspan="1" colspan="1">
                      <abbrev xmlns:xlink="http://www.w3.org/1999/xlink" xlink:title="not available" id="ABBRID0ENQAG" xlink:type="simple">NA</abbrev>
                    </td><td rowspan="1" colspan="1">
                      <abbrev xmlns:xlink="http://www.w3.org/1999/xlink" xlink:title="not available" id="ABBRID0EVQAG" xlink:type="simple">NA</abbrev>
                    </td><td rowspan="1" colspan="1">+</td><td rowspan="1" colspan="1">+</td><td rowspan="1" colspan="1">−</td><td rowspan="1" colspan="1">−</td></tr><tr><td rowspan="1" colspan="1">
                      <italic>
                        <tp:taxon-name><tp:taxon-name-part taxon-name-part-type="genus" reg="Magnusiomyces">M.</tp:taxon-name-part><tp:taxon-name-part taxon-name-part-type="species" reg="magnusii">magnusii</tp:taxon-name-part></tp:taxon-name>
                      </italic>
                    </td><td rowspan="1" colspan="1">+</td><td rowspan="1" colspan="1">+/w</td><td rowspan="1" colspan="1">+</td><td rowspan="1" colspan="1">+</td><td rowspan="1" colspan="1">−</td><td rowspan="1" colspan="1">−</td><td rowspan="1" colspan="1">−</td></tr><tr><td rowspan="1" colspan="1">
                      <italic>
                        <tp:taxon-name><tp:taxon-name-part taxon-name-part-type="genus" reg="Magnusiomyces">M.</tp:taxon-name-part><tp:taxon-name-part taxon-name-part-type="species" reg="saccharophilus">saccharophilus</tp:taxon-name-part></tp:taxon-name>
                      </italic>
                    </td><td rowspan="1" colspan="1">+</td><td rowspan="1" colspan="1">v</td><td rowspan="1" colspan="1">−</td><td rowspan="1" colspan="1">+/w</td><td rowspan="1" colspan="1">+</td><td rowspan="1" colspan="1">−</td><td rowspan="1" colspan="1">−</td></tr><tr><td rowspan="1" colspan="1">
                      <italic>
                        <tp:taxon-name><tp:taxon-name-part taxon-name-part-type="genus" reg="Magnusiomyces">M.</tp:taxon-name-part><tp:taxon-name-part taxon-name-part-type="species" reg="suaveolens">suaveolens</tp:taxon-name-part></tp:taxon-name>
                      </italic>
                    </td><td rowspan="1" colspan="1">+</td><td rowspan="1" colspan="1">v</td><td rowspan="1" colspan="1">−</td><td rowspan="1" colspan="1">+/w</td><td rowspan="1" colspan="1">+</td><td rowspan="1" colspan="1">−</td><td rowspan="1" colspan="1">−</td></tr><tr><td rowspan="1" colspan="1">
                      <italic>
                        <tp:taxon-name><tp:taxon-name-part taxon-name-part-type="genus" reg="Magnusiomyces">M.</tp:taxon-name-part><tp:taxon-name-part taxon-name-part-type="species" reg="tetraspermus">tetraspermus</tp:taxon-name-part></tp:taxon-name>
                      </italic>
                    </td><td rowspan="1" colspan="1">+</td><td rowspan="1" colspan="1">−</td><td rowspan="1" colspan="1">−</td><td rowspan="1" colspan="1">+</td><td rowspan="1" colspan="1">+</td><td rowspan="1" colspan="1">+</td><td rowspan="1" colspan="1">+</td></tr></tbody></table></table-wrap></tp:treatment-sec></tp:taxon-treatment>
