# Supplementary material for: ﻿Two new arthroconidial yeast species from bark and pit mud in China
Source: MycoKeys. 2025 Jan 28;113:57–72. doi: 10.3897/mycokeys.113.141799 (PMC11795185; doi:10.3897/mycokeys.113.141799)
Supplement: Supplementary material 3 — The names, strain numbers, sources, locations, and corresponding GenBank accession numbers of the yeast taxa employed in this study [file mycokeys-113-057-s003.xls]

## Sheet: Table 2
Table 2. Salient phenotytical characters distinguishing M. pitmudophilus sp. nov. from the closely related species.
Species	Fermentation			Assimilation	Growth
	Glucose	Galactose	Sucrose	Succinate	35 °C	37 °C	40 °C
M. pitmudophilus sp. nov.	-	-	-	-	+	-	-
M. fungicola	-	-	-	+	+	w	-
M. gigas	+	+	-	+	+	-	-
M. japonia	not available	not available	not available	+	+	-	-
M. magnusii	+	+/w	+	+	-	-	-
M. saccharophilus	+	v	-	+/w	+	-	-
M. suaveolens	+	v	-	+/w	+	-	-
M. tetraspermus	+	-	-	+	+	+	+
